# Supplementary material for: Involvement of Multiple Ion Channels and Receptors in Mediating the Insecticidal and Repellent Actions of Limonene
Source: Int J Mol Sci. 2025 Dec 30;27(1):416. doi: 10.3390/ijms27010416 (PMC12787074; doi:10.3390/ijms27010416)
Supplement: Supplementary file 1 [file ijms-27-00416-s001.zip]

Archive with 1 entries (1 files):
- ijms-4046677-supplementary.pdf
